# Supplementary material for: Immunomodulatory Effects of IFNα on T and NK Cells in Chronic Myeloid Leukemia Patients in Deep Molecular Response Preparing for Treatment Discontinuation
Source: J Clin Med. 2022 Sep 23;11(19):5594. doi: 10.3390/jcm11195594 (PMC9570842; doi:10.3390/jcm11195594)
Supplement: Supplementary file 1 [file jcm-11-05594-s001.zip]

Archive with 5 entries (5 files):
- 813834_Table_1 (2).pdf
- 813834_Table_2.pdf
- 813834_Table_3.pdf
- 813834_Table_4.pdf
- 813834_Table_5.pdf
